# Supplementary material for: Structurally Different Yet Functionally Similar: Aptamers Specific for the Ebola Virus Soluble Glycoprotein and GP1,2 and Their Application in Electrochemical Sensing
Source: Int J Mol Sci. 2023 Feb 27;24(5):4627. doi: 10.3390/ijms24054627 (PMC10003157; doi:10.3390/ijms24054627)
Supplement: Supplementary file 1 [file ijms-24-04627-s001.zip]

Archive with 1 entries (1 files):
- ijms-2167280-supplementary.pdf
